# Supplementary material for: Chromosome-level genome assembly of Hippophae tibetana provides insights into high-altitude adaptation and flavonoid biosynthesis
Source: BMC Biol. 2024 Apr 12;22:82. doi: 10.1186/s12915-024-01875-4 (PMC11015584; doi:10.1186/s12915-024-01875-4)
Supplement: Supplementary file 2 — Additional file 2: Table S1. Statistics of H. tibetana assembled chromosomes. Table S2. Statistics of predicted protein-coding genes in H.tibetana. Table S3. Statistical information of non-coding RNA in H.tibetana genome. Table S4. Evaluation of genome assembly completeness with 1614 BUSCO groups. Table S5. Statistics of repetitive sequences in the H. tibetana genome. Table S6. Genes involved in the flavonoid pathway. Table S7. Expression level of genes in H. tibetana. Table S8. Primers used for qRT-PCR. [file 12915_2024_1875_MOESM2_ESM.xlsx]

## Sheet: Table S1
Table S1. Statistics of Hippophae tibetana assembled chromosomes
Chromosome	Cluster Number	Sequeues Length(bp)
Chr01	2	100597466
Chr02	2	50088454
Chr03	3	67075594
Chr04	12	89241226
Chr05	6	101524259
Chr06	2	50117262
Chr07	10	88976127
Chr08	7	47388454
Chr09	3	47802681
Chr10	6	112580835
Chr11	13	54616744
Chr12	6	80077159

## Sheet: Table S2
Table S2. Statistics of predicted protein-coding genes in Hippophae tibetana.
species	Number of genes	CDS+intron len(avg)	CDS len(avg)	exon len(avg)	intron len(avg)	Exons per gene(avg)
Hippophae tibetana	31340	4387.33	1176.94	224.98	758.74	5.23

## Sheet: Table S3
Table S3. Statistical information of non-coding RNA in Hippophae tibetana genome.
Type		Copy(w)	Average length(bp)	Total length(bp)	% of genome
miRNA		391	120.432	47089	0.00492
tRNA		941	75.4304	70980	0.007416
rRNA	rRNA	3459	162.302	561402	0.058653
	18S	135	1130.55	152624	0.015945
	28S	309	143.922	44472	0.004646
	5.8S	86	156.36	13447	0.001405
	5S	2929	119.788	350859	0.036656
snRNA	snRNA	4425	106.986	473414	0.04946
	CD-box	4298	106.271	456754	0.04772
	HACA-box	41	125.878	5161	0.000539
	splicing	86	133.709	11499	0.001201

## Sheet: Table S4
Table S4. Evaluation of genome assembly completeness with 1614 BUSCO groups.
Species	BUSCO notation assessment results
Hippophae tibetana	C:98.2%[S:89.5%,D:8.7%],F:0.4%,M:1.4%,n:1614
C：Complete BUSCOs
S：Complete and single-copy BUSCOs
D：Complete Duplicated BUSCOs
F：Fragmented BUSCOs
M：Missing BUSCOs
n：Total BUSCO groups searched

## Sheet: Table S5
Table S5. Statistics of repetitive sequences in the Hippophae tibetana genome.
Type	Length (bp)	Ratio (%)
Mobile element	629568428	65.77
Class I: Retroelement	489201803	51.11
LTR Retroelement	483189028	50.48
Gypsy	165236001	17.26
Copia	167962720	17.55
Other	178599536	18.66
Non-LTR retrotransposons	6713152	0.7
LINE	6690609	0.7
SINE	22543	0
Class II: DNA transposons	31563285	3.3
DNA transposons superfamily	31563285	3.3
CACTA	23812473	2.49
hAT	5416593	0.57
MULE	1396396	0.15
PIF–Harbinger	465461	0.05
Tc1/Mariner	3273	0
Helitron	42699	0
Ginger	123334	0.01
Maverick	23019	0
Other DNA transposons	342687	0.04
Other/Unspecified/Unknown	141311901	14.76

## Sheet: Table S6
Table S6. Genes involved in the flavonoid pathway.
Gene	Chromosome	Genomic locus	Coding protein
PAL	3	HtChr03.603	phenylalanine ammonia-lyase
PAL	7	HtChr07.1084	phenylalanine ammonia-lyase
PAL	5	HtChr05.4569	phenylalanine ammonia-lyase
PAL	9	HtChr09.202	phenylalanine ammonia-lyase
PAL	6	HtChr06.1085	phenylalanine ammonia-lyase
C4H	4	HtChr04.654	Cinnamate 4-hydroxylase
C4H	7	HtChr07.1953	Cinnamate 4-hydroxylase
4CL	7	HtChr07.2769	4-coumarate:CoA ligase
4CL	9	HtChr09.1017	4-coumarate:CoA ligase
4CL	3	HtChr03.205	4-coumarate:CoA ligase
4CL	2	HtChr02.582	4-coumarate:CoA ligase
4CL	3	HtChr03.639	4-coumarate:CoA ligase
4CL	4	HtChr04.1925	4-coumarate:CoA ligase
4CL	5	HtChr05.3831	4-coumarate:CoA ligase
CHS	5	HtChr05.2983	chalcone synthase
CHS	7	HtChr07.2588	chalcone synthase
CHS	3	HtChr03.2402	chalcone synthase
CHS	5	HtChr05.2527	chalcone synthase
CHI	5	HtChr05.4526	chalcone isomerase
CHI	5	HtChr05.4352	chalcone isomerase
CHI	1	HtChr01.328	chalcone isomerase
CHI	-	HtCtg17.32	chalcone isomerase
F3H	7	HtChr07.1018	flavanone 3-hydroxylase
F3H	4	HtChr04.403	flavanone 3-hydroxylase
F3H	8	HtChr08.1021	flavanone 3-hydroxylase
F3H	6	HtChr06.1066	flavanone 3-hydroxylase
F3H	8	HtChr08.706	flavanone 3-hydroxylase
F3'H	4	HtChr04.1396	flavonoid3'-hydroxylase
F3'H	3	HtChr03.1941	flavonoid3'-hydroxylase
F3'H	5	HtChr05.1957	flavonoid3'-hydroxylase
F3'H	7	HtChr07.2582	flavonoid3'-hydroxylase
F3'H	5	HtChr05.411	flavonoid3'-hydroxylase
F3'5'H	5	HtChr05.413	Flavonoid-3',5'-hydroxylase
F3'5'H	7	HtChr07.3795	Flavonoid-3',5'-hydroxylase
DFR	5	HtChr05.1155	Dihydroflavanol 4-reductase
DFR	6	HtChr06.1158	Dihydroflavanol 4-reductase
LDOX	4	HtChr04.2767	Leucoanthocyanidin dioxygenase
ANR	2	HtChr02.1572	anthocyanidin reductase
ANR	5	HtChr05.258	anthocyanidin reductase
A3GT	5	HtChr05.1743	anthocyanidin glucosyltransferase
A3GT	5	HtChr05.2175	anthocyanidin glucosyltransferase
A3GT	4	HtChr04.1594	anthocyanidin glucosyltransferase
A3GT	5	HtChr05.1741	anthocyanidin glucosyltransferase
A3GT	8	HtChr08.1502	anthocyanidin glucosyltransferase
A3GT	7	HtChr07.1620	anthocyanidin glucosyltransferase
A3GT	4	HtChr04.951	anthocyanidin glucosyltransferase
AOMT	3	HtChr03.883	anthocyanidin O-methyltransferase
AOMT	3	HtChr03.885	anthocyanidin O-methyltransferase
AOMT	-	novel.591	anthocyanidin O-methyltransferase

## Sheet: Table S7
Table S7. Expression level of genes in Hippophae tibetana.
Gene	Gene id	root	leave	stem	fruit
PAL	HtChr03.603	73.9348	44.8519	8.14178	2.93863
PAL	HtChr07.1084	20.038	20.5793	4.90609	7.42203
PAL	HtChr05.4569	22.5516	7.43546	4.84877	1.26452
PAL	HtChr09.202	15.1011	1.31788	3.41289	0.031124
PAL	HtChr06.1085	0	0	0	0
C4H	HtChr04.654	55.0587	35.9086	40.7388	2.39038
C4H	HtChr07.1953	12.9574	11.5181	5.04243	1.75065
4CL	HtChr07.2769	32.4658	41.1333	17.765	18.0315
4CL	HtChr09.1017	17.2085	19.2406	14.3792	36.714
4CL	HtChr03.205	8.79945	11.1581	8.81132	20.6678
4CL	HtChr02.582	0.410673	6.59695	5.84588	2.55758
4CL	HtChr03.639	0	0.0301183	0	0.0376987
4CL	HtChr04.1925	0	0	0	0
4CL	HtChr05.3831	0	0	0	0
CHS	HtChr05.2983	9.36359	18.3692	4.01122	3.90781
CHS	HtChr07.2588	111.147	128.873	139.475	262.076
CHS	HtChr03.2402	23.8686	44.0806	13.6008	23.6212
CHS	HtChr05.2527	3.03662	3.40187	2.90323	0.580648
CHI	HtChr05.4526	29.1545	118.249	39.6297	146.977
CHI	HtChr05.4352	90.1004	102.016	61.3631	497.592
CHI	HtChr01.328	5.33893	11.3845	5.78085	41.6877
CHI	HtCtg17.32	4.5024	4.20315	4.07204	27.4406
F3H	HtChr07.1018	0.123747	0	0	0
F3H	HtChr04.403	0.49796	0.37164	1.32907	0
F3H	HtChr08.1021	0.850231	13.2843	9.02027	209.56
F3H	HtChr06.1066	0.908607	0.387494	1.50524	81.5443
F3H	HtChr08.706	0	9.55454	3.55571	2571.14
F3'H	HtChr04.1396	0	0	0	0
F3'H	HtChr03.1941	25.9809	16.2265	13.109	0.704002
F3'H	HtChr05.1957	32.4972	121.299	63.4138	10.4273
F3'H	HtChr07.2582	1.20044	0	0.26516	0
F3'H	HtChr05.411	0.448848	0.147247	0.0762648	0
F3'5'H	HtChr05.413	26.8583	21.4768	16.981	27.116
F3'5'H	HtChr07.3795	0.237793	24.1698	1.1964	0
DFR	HtChr05.1155	14.305	3.63549	2.62239	1.62073
DFR	HtChr06.1158	28.8528	49.1038	16.4158	2.02783
LDOX	HtChr04.2767	0	0	0.344613	0
ANR	HtChr02.1572	60.5654	6.5708	26.7937	59.2534
ANR	HtChr05.258	0	0	0	0
A3GT	HtChr05.1743	25.6558	48.9247	43.3394	1.43495
A3GT	HtChr05.2175	0.425644	5.0827	5.15679	0.330491
A3GT	HtChr04.1594	1.2901	72.0749	27.9898	2.98422
A3GT	HtChr05.1741	0	0	0	0.912542
A3GT	HtChr08.1502	0	0.960452	0.491314	0.756932
A3GT	HtChr07.1620	98.1011	28.8804	22.2388	234.251
A3GT	HtChr04.951	2.58078	38.7004	20.9534	14.2604
AOMT	HtChr03.883	102.089	105.07	15.8045	57.1735
AOMT	HtChr03.885	0.416635	0.177683	0	0
AOMT	novel.591	0	0.568267	0.490546	1.89678

## Sheet: Table S8
Table S8. Primers used for qRT-PCR.
Gene name	Primer	Sequence(5‘-3’)
18S	Forword primer	GCCAAGGAAGTTTGAGGCAA
	Reverse primer	TTCAAAGATTACCCGGGCCT
C4H1	Forword primer	ACCGAAACCTCGCCCAACT
	Reverse primer	CCAGTGCTCACCGTAAACAGTAAA
C4H2	Forword primer	AACCCGAAGAGTTCCGACCA
	Reverse primer	CAAGAATAGGCAAAGCCAGAATGAT
